# Supplementary material for: Predictive Modeling of Long-Term Care Needs in Traumatic Brain Injury Patients Using Machine Learning
Source: Diagnostics (Basel). 2024 Dec 25;15(1):20. doi: 10.3390/diagnostics15010020 (PMC11720696; doi:10.3390/diagnostics15010020)
Supplement: Supplementary file 1 [file diagnostics-15-00020-s001.zip]

Archive with 4 entries (4 files):
- Supplemental Figure S1. Learing curve for 11-feature Random Forest model (1).pdf
- Supplemental Table S1 RTable. Statistics of missing value for model training.pdf
- Supplemental Table S2. Hyper-parameters range for experiments.pdf
- Supplemental Table S3. Training dataset 5-fold cross-validation results.pdf
